# Supplementary material for: Awareness and attitudes of pre-exposure prophylaxis for HIV prevention among physicians in Guatemala: Implications for country-wide implementation
Source: PLoS One. 2017 Mar 3;12(3):e0173057. doi: 10.1371/journal.pone.0173057 (PMC5336255; doi:10.1371/journal.pone.0173057)
Supplement: S2 File — (XLSX) [file pone.0173057.s002.xlsx]

## Sheet: Guatemala dataset
Record id	Age in years	Gender	Level of training	Who are the high risk groups in Guatemala to get infected with HIV (check all that apply)?_Sex workers	Who are the high risk groups in Guatemala to get infected with HIV (check all that apply)?_Men who have sex with men	Who are the high risk groups in Guatemala to get infected with HIV (check all that apply)?_Prison populations	Who are the high risk groups in Guatemala to get infected with HIV (check all that apply)?_People infected with tuberculosis	Who are the high risk groups in Guatemala to get infected with HIV (check all that apply)?_Intravenous drug users	What type of intercourse carries the highest risk of HIV transmission?_Anal sex	What type of intercourse carries the highest risk of HIV transmission?_Penile-vaginal sex	What type of intercourse carries the highest risk of HIV transmission?_Oral sex	Which HIV prevention methods do you currently use with your patients (check all that apply)?_Screening for high risk sexual behaviors	Which HIV prevention methods do you currently use with your patients (check all that apply)?_Screening for intravenous drug use	Which HIV prevention methods do you currently use with your patients (check all that apply)?_STI (sexually transmitted infection) screening	Which HIV prevention methods do you currently use with your patients (check all that apply)?_Behavioral interventions (counseling)	Which HIV prevention methods do you currently use with your patients (check all that apply)?_Emphasize regular condom use	Which HIV prevention methods do you currently use with your patients (check all that apply)?_Routine HIV screening	Which HIV prevention methods do you currently use with your patients (check all that apply)?_Promotion of abstinence	Which HIV prevention methods do you currently use with your patients (check all that apply)?_Other	How much do you know about PrEP?_Never heard of it	How much do you know about PrEP?_Know a little	How much do you know about PrEP?_Have read the studies	How much do you know about PrEP?_Have prescribed PrEP	Have you ever prescribed HIV post exposure prophylaxis (PEP) before?_Never have prescribed PEP	Have you ever prescribed HIV post exposure prophylaxis (PEP) before?_Occupational Postexposure Prophylaxis (oPEP)	Have you ever prescribed HIV post exposure prophylaxis (PEP) before?_Nonoccupational Postexposure Prophylaxis (nPEP)	Have you ever prescribed HIV post exposure prophylaxis (PEP) before?_Other	If PrEP was widely available, how likely would you be to prescribe PrEP to the following populations if they are confirmed to be HIV negative?_MSM with multiple sexual partners, not using condoms	If PrEP was widely available, how likely would you be to prescribe PrEP to the following populations if they are confirmed to be HIV negative?_MSM with multiple sexual partners, using condoms regularly	If PrEP was widely available, how likely would you be to prescribe PrEP to the following populations if they are confirmed to be HIV negative?_Serodiscordant homosexual couple	If PrEP was widely available, how likely would you be to prescribe PrEP to the following populations if they are confirmed to be HIV negative?_Serodiscordant heterosexual couple	If PrEP was widely available, how likely would you be to prescribe PrEP to the following populations if they are confirmed to be HIV negative?_Female sex worker	If PrEP was widely available, how likely would you be to prescribe PrEP to the following populations if they are confirmed to be HIV negative?_Male sex worker	If PrEP was widely available, how likely would you be to prescribe PrEP to the following populations if they are confirmed to be HIV negative?_Intravenous drug user	please select the population to which you would be MOST likely to prescribe PrEP	How concerned are you with regard to the following aspects (or potential risks) of prescribing PrEP?_Potential side effects or toxicity of PrEP	How concerned are you with regard to the following aspects (or potential risks) of prescribing PrEP?_Potential increase in high-risk behavior	How concerned are you with regard to the following aspects (or potential risks) of prescribing PrEP?_Development of HIV resistance	How concerned are you with regard to the following aspects (or potential risks) of prescribing PrEP?_Potential loss of federal funding to other HIV preventative measures	How concerned are you with regard to the following aspects (or potential risks) of prescribing PrEP?_Cost of PrEP	How concerned are you with regard to the following aspects (or potential risks) of prescribing PrEP?_Requirement for frequent follow up and testing	How concerned are you with regard to the following aspects (or potential risks) of prescribing PrEP?_Other	Please select the GREATEST concern you have about prescribing PrEP	How would the following hypothetical scenarios affect your likelihood to prescribe PrEP?_Efficacy rates for prevention were greater than 90%	How would the following hypothetical scenarios affect your likelihood to prescribe PrEP?_Government endorses PrEP use and releases guidelines for use	How would the following hypothetical scenarios affect your likelihood to prescribe PrEP?_Cost of medicine is decreased	How would the following hypothetical scenarios affect your likelihood to prescribe PrEP?_Education workshops about PrEP prescribing and monitoring are provided	How would the following hypothetical scenarios affect your likelihood to prescribe PrEP?_Other	What more do you want to know about PrEP?_Evidence of efficacy for HIV prevention
1	28	Male	resident	Yes	Yes	Yes	Yes	Yes	Yes	No	No	Checked	Checked	Checked	Checked	Checked	Unchecked	Unchecked	Unchecked	No	No	No	Yes	Yes	No	No	No	Probably would prescribe	Probably would prescribe	Probably would prescribe	Probably would prescribe	Probably would prescribe	Probably would prescribe	Probably would prescribe	.	Concerned	Concerned	Concerned	Concerned	Concerned	Concerned	.	Development of HIV resistance	Would prescribe	Would prescribe	Would prescribe	Would prescribe	.	Checked
2	.	.	.	Yes	Yes	No	No	Yes	Yes	No	No	Checked	Checked	Checked	Checked	Unchecked	Unchecked	Unchecked	Unchecked	No	Yes	No	No	Yes	No	No	No	Probably would not prescribe	would not prescribe	Probably would not prescribe	Probably would prescribe	would not prescribe	would not prescribe	would not prescribe	Serodiscordant heterosexual couple	It would prevent me from prescribing PrEP	It would prevent me from prescribing PrEP	It would prevent me from prescribing PrEP	Concerned	Concerned	It would prevent me from prescribing PrEP	.	Development of HIV resistance	Probably would not prescribe	Neutral/Undecided	Probably would not prescribe	Probably would not prescribe	.	Checked
3	27	Female	resident	Yes	Yes	Yes	No	Yes	Yes	No	No	Checked	Checked	Checked	Checked	Checked	Checked	Checked	Unchecked	No	No	Yes	No	No	Yes	Yes	No	Would prescribe	Would prescribe	Would prescribe	Would prescribe	Would prescribe	Would prescribe	Would prescribe	Serodiscordant heterosexual couple	Somewhat concerned	It would prevent me from prescribing PrEP	It would prevent me from prescribing PrEP	It would prevent me from prescribing PrEP	It would prevent me from prescribing PrEP	Somewhat concerned	.	Development of HIV resistance	Would prescribe	Would prescribe	Would prescribe	Would prescribe	.	Checked
4	27	Male	resident	Yes	Yes	Yes	Yes	Yes	Yes	No	No	Checked	Checked	Checked	Checked	Checked	Unchecked	Unchecked	Unchecked	Yes	No	No	No	Yes	No	No	No	Would prescribe	Probably would prescribe	Would prescribe	Would prescribe	Would prescribe	Would prescribe	Would prescribe	Female sex worker	Somewhat concerned	Somewhat concerned	Very concerned	Somewhat concerned	Somewhat concerned	Somewhat concerned	.	Development of HIV resistance	Would prescribe	Neutral/Undecided	Neutral/Undecided	Probably would prescribe	.	Checked
5	27	Male	resident	Yes	Yes	No	No	Yes	Yes	No	No	Checked	Checked	Checked	Checked	Checked	Unchecked	Checked	Unchecked	Yes	No	No	No	No	Yes	No	No	Would prescribe	Probably would not prescribe	Would prescribe	Would prescribe	Would prescribe	Would prescribe	Would prescribe	Serodiscordant heterosexual couple	Somewhat concerned	It would prevent me from prescribing PrEP	It would prevent me from prescribing PrEP	It would prevent me from prescribing PrEP	Concerned	Somewhat concerned	.	Potential increase in high-risk behavior	Neutral/Undecided	Probably would prescribe	Probably would prescribe	Probably would prescribe	.	Checked
6	28	Male	resident	Yes	Yes	No	No	Yes	No	Yes	No	Checked	Checked	Checked	Checked	Checked	Unchecked	Unchecked	Unchecked	No	Yes	No	No	Yes	No	No	No	Would prescribe	Probably would prescribe	Probably would prescribe	Probably would prescribe	Would prescribe	Probably would prescribe	Probably would prescribe	MSM with multiple sexual partners, not using condoms	Concerned	Somewhat concerned	Concerned	Concerned	Not at all concerned	Concerned	.	Development of HIV resistance	Probably would prescribe	Would prescribe	Would prescribe	Probably would prescribe	.	Checked
7	28	Female	resident	Yes	Yes	No	No	Yes	Yes	No	No	Unchecked	Unchecked	Unchecked	Unchecked	Checked	Unchecked	Unchecked	Unchecked	No	Yes	No	No	Yes	No	No	No	Would prescribe	Probably would not prescribe	Would prescribe	Would prescribe	Would prescribe	Would prescribe	Would prescribe	MSM with multiple sexual partners, not using condoms	Concerned	Very concerned	Somewhat concerned	Concerned	Very concerned	Not at all concerned	.	Potential increase in high-risk behavior	Probably would prescribe	Probably would prescribe	Probably would prescribe	Probably would prescribe	.	Checked
8	27	Male	resident	Yes	Yes	Yes	No	Yes	Yes	No	No	Checked	Checked	Checked	Checked	Unchecked	Checked	Unchecked	Unchecked	Yes	No	No	No	Yes	No	No	No	Would prescribe	Would prescribe	Would prescribe	Would prescribe	Would prescribe	Would prescribe	Neutral/Undecided	MSM with multiple sexual partners, not using condoms	Somewhat concerned	Very concerned	It would prevent me from prescribing PrEP	Concerned	Somewhat concerned	Somewhat concerned	.	Development of HIV resistance	Would prescribe	Probably would prescribe	Probably would prescribe	Probably would prescribe	.	Checked
9	28	Male	resident	Yes	Yes	Yes	Yes	Yes	Yes	No	No	Checked	Checked	Checked	Unchecked	Checked	Unchecked	Unchecked	Unchecked	No	No	Yes	No	Yes	No	No	No	Probably would not prescribe	Probably would not prescribe	Neutral/Undecided	Neutral/Undecided	Neutral/Undecided	Probably would not prescribe	Probably would not prescribe	.	Concerned	Very concerned	Very concerned	Somewhat concerned	Very concerned	Concerned	.	Potential side effects or toxicity of PrEP	Probably would prescribe	Neutral/Undecided	Probably would prescribe	Probably would prescribe	.	Checked
10	30	Male	resident	Yes	Yes	Yes	Yes	Yes	Yes	No	No	Checked	Checked	Checked	Checked	Checked	Unchecked	Unchecked	Unchecked	No	No	No	Yes	No	Yes	Yes	No	Would prescribe	Probably would prescribe	Probably would not prescribe	Probably would not prescribe	Would prescribe	Would prescribe	Would prescribe	Female sex worker	Concerned	It would prevent me from prescribing PrEP	Very concerned	Not at all concerned	Very concerned	Not at all concerned	.	Potential increase in high-risk behavior	Would prescribe	Would prescribe	Would prescribe	Probably would prescribe	.	Checked
11	24	Female	resident	Yes	Yes	Yes	No	Yes	Yes	No	No	Checked	Checked	Checked	Checked	Checked	Checked	Unchecked	Unchecked	Yes	No	No	No	Yes	No	No	No	would not prescribe	Probably would not prescribe	Probably would prescribe	Probably would prescribe	Probably would prescribe	Probably would prescribe	Probably would not prescribe	.	Very concerned	Very concerned	Very concerned	Very concerned	Very concerned	Very concerned	.	Development of HIV resistance	Probably would prescribe	Probably would prescribe	Neutral/Undecided	Neutral/Undecided	.	Checked
12	32	Female	ID/HIV specialist	Yes	Yes	Yes	Yes	Yes	Yes	No	No	Checked	Checked	Checked	Checked	Checked	Unchecked	Checked	Unchecked	No	No	Yes	No	No	No	Yes	No	would not prescribe	would not prescribe	would not prescribe	would not prescribe	would not prescribe	would not prescribe	would not prescribe	MSM with multiple sexual partners, not using condoms	Not at all concerned	Concerned	Concerned	Not at all concerned	Not at all concerned	Not at all concerned	.	Development of HIV resistance	would not prescribe	would not prescribe	would not prescribe	would not prescribe	would not prescribe	Checked
13	26	Male	resident	Yes	Yes	Yes	Yes	Yes	Yes	No	No	Checked	Checked	Checked	Unchecked	Unchecked	Checked	Unchecked	Unchecked	Yes	No	No	No	No	No	Yes	No	Would prescribe	Probably would not prescribe	Neutral/Undecided	Would prescribe	Neutral/Undecided	Neutral/Undecided	Probably would prescribe	Serodiscordant heterosexual couple	Very concerned	It would prevent me from prescribing PrEP	It would prevent me from prescribing PrEP	Concerned	Very concerned	Very concerned	.	Potential increase in high-risk behavior	Neutral/Undecided	Neutral/Undecided	Probably would prescribe	Neutral/Undecided	.	Checked
14	28	Female	resident	Yes	Yes	No	No	Yes	Yes	No	No	Checked	Checked	Unchecked	Checked	Checked	Unchecked	Checked	Unchecked	No	Yes	No	No	No	Yes	No	No	Would prescribe	Probably would prescribe	Would prescribe	Would prescribe	Neutral/Undecided	Probably would prescribe	Probably would prescribe	MSM with multiple sexual partners, not using condoms	Somewhat concerned	Very concerned	Concerned	Somewhat concerned	Somewhat concerned	Somewhat concerned	.	Potential increase in high-risk behavior	Probably would prescribe	Probably would prescribe	Probably would prescribe	Neutral/Undecided	.	Checked
15	26	Female	resident	Yes	Yes	Yes	No	Yes	Yes	No	No	Checked	Checked	Checked	Checked	Checked	Unchecked	Unchecked	Unchecked	Yes	No	No	No	Yes	No	No	No	Would prescribe	Neutral/Undecided	Would prescribe	Would prescribe	Would prescribe	Would prescribe	Probably would prescribe	MSM with multiple sexual partners, not using condoms	Concerned	Very concerned	Very concerned	Somewhat concerned	Concerned	Somewhat concerned	.	Development of HIV resistance	Probably would prescribe	Neutral/Undecided	Neutral/Undecided	Probably would prescribe	.	Checked
16	34	Male	resident	Yes	Yes	Yes	Yes	Yes	No	No	No	Checked	Checked	Checked	Checked	Checked	Checked	Checked	Unchecked	Yes	No	No	No	Yes	No	No	No	Would prescribe	Neutral/Undecided	Would prescribe	Would prescribe	Would prescribe	Would prescribe	Would prescribe	Male sex worker	It would prevent me from prescribing PrEP	Concerned	It would prevent me from prescribing PrEP	Not at all concerned	Somewhat concerned	Concerned	.	Potential side effects or toxicity of PrEP	Would prescribe	Would prescribe	Neutral/Undecided	Neutral/Undecided	.	Checked
17	24	Male	resident	Yes	Yes	Yes	Yes	Yes	Yes	No	No	Checked	Checked	Checked	Checked	Checked	Unchecked	Unchecked	Unchecked	Yes	No	No	No	Yes	No	No	No	Would prescribe	Probably would prescribe	Would prescribe	Would prescribe	Neutral/Undecided	Neutral/Undecided	Neutral/Undecided	Serodiscordant heterosexual couple	Concerned	Somewhat concerned	Concerned	Concerned	Very concerned	Somewhat concerned	.	Cost of PrEP	Neutral/Undecided	Probably would prescribe	Probably would prescribe	Neutral/Undecided	.	Checked
18	30	Male	resident	Yes	Yes	Yes	Yes	Yes	No	No	No	Checked	Checked	Checked	Checked	Checked	Unchecked	Unchecked	Unchecked	Yes	No	No	No	No	Yes	Yes	No	Would prescribe	Neutral/Undecided	Would prescribe	Would prescribe	Would prescribe	Would prescribe	Would prescribe	999	Very concerned	Very concerned	Very concerned	Very concerned	Very concerned	Very concerned	.	Potential increase in high-risk behavior	Would prescribe	Would prescribe	Would prescribe	Would prescribe	.	Checked
19	28	Female	resident	Yes	Yes	Yes	Yes	Yes	No	Yes	No	Checked	Checked	Unchecked	Checked	Checked	Checked	Unchecked	Unchecked	Yes	No	No	No	Yes	No	No	No	Would prescribe	.	Probably would prescribe	Probably would prescribe	.	.	.	MSM with multiple sexual partners, not using condoms	Somewhat concerned	It would prevent me from prescribing PrEP	.	.	.	.	.	Potential increase in high-risk behavior	Would prescribe	Would prescribe	Probably would prescribe	Neutral/Undecided	.	Checked
20	26	Female	resident	Yes	Yes	Yes	No	Yes	No	Yes	No	Unchecked	Unchecked	Unchecked	Checked	Checked	Unchecked	Checked	Unchecked	Yes	No	No	No	Yes	No	No	No	Probably would prescribe	Probably would not prescribe	Neutral/Undecided	Neutral/Undecided	Probably would prescribe	Probably would prescribe	Probably would prescribe	Female sex worker	Somewhat concerned	Concerned	It would prevent me from prescribing PrEP	Very concerned	Very concerned	Very concerned	.	Development of HIV resistance	Neutral/Undecided	Probably would not prescribe	Neutral/Undecided	Probably would prescribe	.	Checked
21	25	Male	resident	Yes	Yes	Yes	Yes	Yes	Yes	No	No	Checked	Checked	Unchecked	Checked	Checked	Unchecked	Unchecked	Unchecked	No	No	No	Yes	No	Yes	No	No	would not prescribe	would not prescribe	would not prescribe	would not prescribe	would not prescribe	would not prescribe	would not prescribe	999	Very concerned	It would prevent me from prescribing PrEP	It would prevent me from prescribing PrEP	Concerned	Very concerned	Very concerned	.	Potential increase in high-risk behavior	Probably would prescribe	Neutral/Undecided	Probably would not prescribe	Neutral/Undecided	.	Checked
22	.	.	.	Yes	Yes	Yes	Yes	Yes	No	Yes	No	Unchecked	Unchecked	Unchecked	Checked	Checked	Unchecked	Checked	Unchecked	No	Yes	No	No	Yes	No	No	No	Would prescribe	Neutral/Undecided	Probably would prescribe	Probably would prescribe	Neutral/Undecided	Neutral/Undecided	Probably would prescribe	Serodiscordant heterosexual couple	Concerned	Concerned	Concerned	Somewhat concerned	Somewhat concerned	Somewhat concerned	.	Potential side effects or toxicity of PrEP	Probably would prescribe	Neutral/Undecided	Neutral/Undecided	Probably would prescribe	.	Checked
23	30	Female	resident	Yes	No	No	No	Yes	No	Yes	No	Unchecked	Checked	Unchecked	Unchecked	Checked	Unchecked	Unchecked	Unchecked	Yes	No	No	No	Yes	No	No	No	Would prescribe	Neutral/Undecided	Probably would prescribe	Probably would prescribe	Would prescribe	Would prescribe	Would prescribe	Female sex worker	Concerned	.	Concerned	.	Concerned	.	.	Cost of PrEP	Probably would prescribe	Probably would prescribe	.	.	.	Checked
24	25	Male	resident	Yes	Yes	Yes	Yes	Yes	Yes	No	No	Checked	Checked	Checked	Unchecked	Checked	Unchecked	Unchecked	Unchecked	Yes	No	No	No	Yes	No	No	No	Probably would prescribe	would not prescribe	Probably would prescribe	Probably would prescribe	Probably would prescribe	Probably would prescribe	Neutral/Undecided	999	Concerned	Concerned	Concerned	Somewhat concerned	Somewhat concerned	Somewhat concerned	.	Development of HIV resistance	Probably would prescribe	Probably would prescribe	Probably would prescribe	Probably would prescribe	.	Checked
25	35	Male	ID/HIV specialist	Yes	Yes	Yes	Yes	Yes	Yes	No	No	Checked	Checked	Checked	Checked	Checked	Unchecked	Unchecked	Unchecked	No	Yes	No	No	No	Yes	No	No	Would prescribe	Probably would not prescribe	Would prescribe	Would prescribe	Would prescribe	Would prescribe	Probably would not prescribe	MSM with multiple sexual partners, not using condoms	Concerned	Concerned	Very concerned	Not at all concerned	Somewhat concerned	Not at all concerned	.	Potential side effects or toxicity of PrEP	Would prescribe	Probably would prescribe	Neutral/Undecided	Probably would prescribe	.	Checked
26	25	Male	resident	Yes	Yes	Yes	No	Yes	Yes	No	No	Unchecked	Unchecked	Unchecked	Checked	Checked	Unchecked	Unchecked	Unchecked	No	No	Yes	No	No	Yes	Yes	No	Would prescribe	Probably would prescribe	Probably would not prescribe	Probably would not prescribe	Probably would prescribe	Probably would prescribe	Would prescribe	MSM with multiple sexual partners, not using condoms	Concerned	Very concerned	Very concerned	Concerned	Somewhat concerned	Somewhat concerned	.	Potential increase in high-risk behavior	Would prescribe	Probably would prescribe	Probably would prescribe	Probably would prescribe	.	Checked
27	27	Male	resident	Yes	Yes	Yes	No	Yes	Yes	No	No	Checked	Checked	Checked	Checked	Checked	Unchecked	Checked	Unchecked	No	No	No	Yes	Yes	No	No	No	Would prescribe	Probably would prescribe	Probably would prescribe	Probably would prescribe	Probably would prescribe	Would prescribe	Probably would prescribe	.	Concerned	Concerned	Very concerned	Somewhat concerned	Concerned	Concerned	.	.	Neutral/Undecided	Neutral/Undecided	Probably would prescribe	Probably would prescribe	.	Checked
28	27	Male	resident	Yes	Yes	Yes	No	Yes	Yes	No	No	Checked	Checked	Checked	Checked	Checked	Unchecked	Unchecked	Unchecked	No	Yes	No	No	Yes	No	No	No	Would prescribe	Would prescribe	Neutral/Undecided	Neutral/Undecided	Would prescribe	Would prescribe	Would prescribe	MSM with multiple sexual partners, not using condoms	Concerned	Very concerned	Very concerned	Concerned	Concerned	Somewhat concerned	.	Potential increase in high-risk behavior	Probably would prescribe	Probably would prescribe	Probably would prescribe	Neutral/Undecided	.	Checked
29	27	Female	resident	Yes	Yes	Yes	No	Yes	Yes	No	No	Checked	Checked	Unchecked	Checked	Checked	Unchecked	Unchecked	Unchecked	Yes	No	No	No	Yes	No	No	No	would not prescribe	would not prescribe	would not prescribe	would not prescribe	would not prescribe	would not prescribe	would not prescribe	.	.	It would prevent me from prescribing PrEP	Very concerned	.	.	.	.	Potential increase in high-risk behavior	Probably would not prescribe	Probably would not prescribe	Probably would not prescribe	Probably would not prescribe	Probably would not prescribe	Unchecked
30	25	Female	resident	Yes	Yes	Yes	Yes	Yes	Yes	No	No	Checked	Checked	Checked	Checked	Checked	Unchecked	Unchecked	Unchecked	No	Yes	No	No	Yes	No	No	No	Would prescribe	Probably would not prescribe	Would prescribe	Would prescribe	Would prescribe	Would prescribe	Would prescribe	MSM with multiple sexual partners, not using condoms	Very concerned	It would prevent me from prescribing PrEP	It would prevent me from prescribing PrEP	Very concerned	It would prevent me from prescribing PrEP	Somewhat concerned	Not at all concerned	Development of HIV resistance	Probably would prescribe	Neutral/Undecided	Probably would prescribe	Probably would prescribe	.	Checked
31	25	Male	resident	Yes	Yes	Yes	Yes	Yes	Yes	No	No	Checked	Checked	Checked	Checked	Checked	Checked	Unchecked	Unchecked	No	No	Yes	No	No	No	Yes	No	Probably would prescribe	would not prescribe	Probably would prescribe	Probably would prescribe	Probably would prescribe	Probably would prescribe	would not prescribe	Serodiscordant homosexual couple	Concerned	Very concerned	It would prevent me from prescribing PrEP	Concerned	Concerned	Very concerned	.	Development of HIV resistance	would not prescribe	would not prescribe	Neutral/Undecided	Neutral/Undecided	.	Unchecked
32	26	Female	resident	Yes	Yes	Yes	Yes	Yes	Yes	No	No	Checked	Checked	Checked	Checked	Checked	Unchecked	Unchecked	Unchecked	No	Yes	No	No	No	Yes	No	No	Probably would prescribe	Probably would not prescribe	Would prescribe	Would prescribe	Probably would not prescribe	Probably would not prescribe	Probably would prescribe	Serodiscordant heterosexual couple	Concerned	Very concerned	It would prevent me from prescribing PrEP	Very concerned	Very concerned	Very concerned	.	Development of HIV resistance	Probably would prescribe	Neutral/Undecided	Neutral/Undecided	Neutral/Undecided	.	Checked
33	28	Male	resident	Yes	Yes	Yes	Yes	Yes	Yes	No	No	Checked	Checked	Unchecked	Unchecked	Unchecked	Unchecked	Unchecked	Unchecked	Yes	No	No	No	Yes	No	No	No	Probably would not prescribe	Probably would not prescribe	Would prescribe	Would prescribe	Neutral/Undecided	Probably would not prescribe	would not prescribe	Serodiscordant heterosexual couple	Somewhat concerned	It would prevent me from prescribing PrEP	Very concerned	Very concerned	Concerned	Concerned	.	Potential increase in high-risk behavior	Would prescribe	Probably would prescribe	Probably would prescribe	Probably would prescribe	.	Checked
34	25	Male	resident	Yes	Yes	Yes	No	Yes	Yes	No	No	Unchecked	Unchecked	Unchecked	Checked	Checked	Unchecked	Unchecked	Unchecked	No	Yes	No	No	Yes	No	No	No	Would prescribe	would not prescribe	would not prescribe	would not prescribe	would not prescribe	would not prescribe	would not prescribe	MSM with multiple sexual partners, not using condoms	Somewhat concerned	Very concerned	Very concerned	Not at all concerned	Not at all concerned	Not at all concerned	.	Development of HIV resistance	Would prescribe	Neutral/Undecided	Probably would prescribe	Probably would prescribe	.	Unchecked
35	34	Female	generalist	Yes	Yes	Yes	Yes	Yes	Yes	No	No	Checked	Checked	Checked	Checked	Checked	Checked	Checked	Unchecked	No	No	Yes	No	Yes	No	No	No	Neutral/Undecided	Neutral/Undecided	Neutral/Undecided	Neutral/Undecided	Neutral/Undecided	Neutral/Undecided	Neutral/Undecided	MSM with multiple sexual partners, not using condoms	Somewhat concerned	Very concerned	Very concerned	Concerned	Somewhat concerned	Concerned	.	Potential increase in high-risk behavior	Would prescribe	Would prescribe	Probably would prescribe	Would prescribe	.	Checked
36	28	Male	resident	Yes	Yes	Yes	No	Yes	Yes	No	No	Checked	Checked	Unchecked	Checked	Checked	Unchecked	Unchecked	Unchecked	No	Yes	No	No	No	Yes	No	No	Probably would prescribe	Probably would prescribe	Would prescribe	Would prescribe	Probably would prescribe	Probably would prescribe	Neutral/Undecided	999	Not at all concerned	Very concerned	Very concerned	Somewhat concerned	Very concerned	Concerned	.	Development of HIV resistance	Would prescribe	Probably would prescribe	Would prescribe	Probably would prescribe	.	Checked
37	28	Male	resident	Yes	Yes	Yes	No	Yes	Yes	No	No	Checked	Checked	Checked	Checked	Checked	Unchecked	Unchecked	Unchecked	No	Yes	No	No	Yes	No	No	No	Probably would prescribe	Neutral/Undecided	Would prescribe	Would prescribe	Would prescribe	Probably would prescribe	Neutral/Undecided	Female sex worker	Concerned	Very concerned	Concerned	Concerned	Concerned	Concerned	.	Development of HIV resistance	Probably would prescribe	Probably would prescribe	Probably would prescribe	Neutral/Undecided	.	Checked
38	32	Male	resident	Yes	Yes	No	No	Yes	Yes	No	No	Checked	Checked	Unchecked	Checked	Checked	Unchecked	Unchecked	Unchecked	No	No	Yes	No	Yes	No	No	No	.	.	.	.	.	.	.	Serodiscordant heterosexual couple	Concerned	Very concerned	Very concerned	Concerned	Somewhat concerned	Somewhat concerned	.	Potential increase in high-risk behavior	Neutral/Undecided	Neutral/Undecided	Neutral/Undecided	Neutral/Undecided	Neutral/Undecided	Checked
39	28	Male	resident	Yes	Yes	No	No	Yes	No	Yes	No	Checked	Checked	Unchecked	Checked	Checked	Unchecked	Checked	Unchecked	No	Yes	No	No	Yes	No	No	No	Neutral/Undecided	Neutral/Undecided	Probably would prescribe	Probably would prescribe	Would prescribe	Would prescribe	Neutral/Undecided	999	Concerned	Very concerned	Very concerned	Very concerned	Somewhat concerned	Concerned	.	Development of HIV resistance	.	.	.	.	.	Checked
40	27	Male	resident	Yes	Yes	Yes	No	Yes	No	No	No	Checked	Checked	Checked	Unchecked	Checked	Checked	Unchecked	Unchecked	No	No	Yes	No	No	Yes	Yes	No	Would prescribe	Probably would not prescribe	Would prescribe	Would prescribe	Probably would prescribe	Probably would prescribe	Probably would prescribe	Female sex worker	Somewhat concerned	Very concerned	Not at all concerned	Not at all concerned	Not at all concerned	Somewhat concerned	.	Potential side effects or toxicity of PrEP	Would prescribe	Would prescribe	Would prescribe	Would prescribe	.	Checked
41	26	Female	resident	Yes	Yes	Yes	No	Yes	Yes	No	No	Checked	Checked	Unchecked	Checked	Checked	Unchecked	Checked	Unchecked	Yes	No	No	No	Yes	No	No	No	Would prescribe	Would prescribe	Would prescribe	Would prescribe	Would prescribe	Would prescribe	Probably would prescribe	Female sex worker	Concerned	It would prevent me from prescribing PrEP	It would prevent me from prescribing PrEP	Concerned	Concerned	It would prevent me from prescribing PrEP	.	Development of HIV resistance	Neutral/Undecided	Probably would prescribe	Probably would prescribe	Probably would prescribe	.	Checked
42	26	Female	resident	Yes	Yes	No	No	Yes	Yes	No	No	Checked	Checked	Checked	Checked	Checked	Unchecked	Checked	Unchecked	No	Yes	No	No	No	Yes	Yes	No	Probably would prescribe	Probably would prescribe	Would prescribe	Would prescribe	Probably would prescribe	Probably would prescribe	Probably would prescribe	Serodiscordant homosexual couple	Somewhat concerned	Concerned	Concerned	Somewhat concerned	Very concerned	It would prevent me from prescribing PrEP	.	Potential increase in high-risk behavior	Neutral/Undecided	Probably would prescribe	Probably would prescribe	Neutral/Undecided	.	Checked
43	27	Male	resident	Yes	Yes	Yes	Yes	Yes	Yes	No	No	Checked	Checked	Checked	Unchecked	Unchecked	Checked	Unchecked	Unchecked	No	Yes	No	No	Yes	No	No	No	Would prescribe	Would prescribe	Neutral/Undecided	Would prescribe	Would prescribe	Would prescribe	Probably would prescribe	Female sex worker	Concerned	Very concerned	Very concerned	Concerned	Very concerned	Somewhat concerned	.	Potential increase in high-risk behavior	Would prescribe	Neutral/Undecided	Neutral/Undecided	Probably would prescribe	.	Checked
44	28	Male	resident	Yes	Yes	No	No	No	Yes	No	No	Checked	Checked	Unchecked	Checked	Checked	Unchecked	Unchecked	Unchecked	No	Yes	No	No	No	Yes	Yes	No	Probably would prescribe	Would prescribe	Probably would prescribe	Probably would prescribe	Probably would prescribe	Probably would prescribe	Probably would not prescribe	Serodiscordant homosexual couple	Concerned	Concerned	It would prevent me from prescribing PrEP	Concerned	Concerned	Concerned	Not at all concerned	Development of HIV resistance	Would prescribe	Neutral/Undecided	Neutral/Undecided	Neutral/Undecided	Neutral/Undecided	Checked
45	25	Male	resident	Yes	Yes	Yes	Yes	Yes	Yes	No	No	Checked	Checked	Unchecked	Checked	Checked	Unchecked	Unchecked	Unchecked	No	Yes	No	No	Yes	No	No	No	Probably would not prescribe	would not prescribe	Would prescribe	Would prescribe	Probably would not prescribe	Probably would not prescribe	would not prescribe	Serodiscordant heterosexual couple	Somewhat concerned	Very concerned	It would prevent me from prescribing PrEP	Somewhat concerned	Somewhat concerned	Somewhat concerned	.	Development of HIV resistance	Neutral/Undecided	Probably would prescribe	Probably would not prescribe	Probably would not prescribe	.	Checked
46	30	Male	resident	Yes	Yes	Yes	No	Yes	Yes	No	No	Checked	Checked	Checked	Checked	Checked	Unchecked	Checked	Unchecked	Yes	No	No	No	Yes	No	No	No	Would prescribe	Probably would not prescribe	Would prescribe	Would prescribe	Would prescribe	Would prescribe	Would prescribe	MSM with multiple sexual partners, not using condoms	Very concerned	Very concerned	Very concerned	Concerned	Concerned	Concerned	.	Potential increase in high-risk behavior	Probably would prescribe	Probably would prescribe	Probably would prescribe	Probably would prescribe	.	Checked
47	26	Male	resident	Yes	Yes	Yes	Yes	Yes	Yes	No	No	Unchecked	Unchecked	Unchecked	Checked	Checked	Unchecked	Checked	Unchecked	No	Yes	No	No	Yes	No	No	No	Would prescribe	Probably would prescribe	Would prescribe	Would prescribe	Would prescribe	Would prescribe	Probably would prescribe	Female sex worker	Concerned	Very concerned	It would prevent me from prescribing PrEP	Concerned	Concerned	Concerned	.	Development of HIV resistance	Probably would prescribe	Neutral/Undecided	Probably would prescribe	Probably would prescribe	.	Unchecked
48	25	Male	resident	Yes	Yes	Yes	No	Yes	Yes	No	No	Unchecked	Unchecked	Unchecked	Checked	Checked	Unchecked	Unchecked	Unchecked	Yes	No	No	No	Yes	No	No	No	Probably would prescribe	would not prescribe	Probably would prescribe	Probably would prescribe	Probably would prescribe	Probably would prescribe	Neutral/Undecided	MSM with multiple sexual partners, not using condoms	Very concerned	It would prevent me from prescribing PrEP	It would prevent me from prescribing PrEP	Not at all concerned	Concerned	Not at all concerned	.	Development of HIV resistance	Would prescribe	Neutral/Undecided	Neutral/Undecided	Neutral/Undecided	.	Checked
49	24	Female	resident	Yes	Yes	No	No	Yes	Yes	No	No	Unchecked	Checked	Checked	Unchecked	Unchecked	Checked	Unchecked	Unchecked	No	Yes	No	No	No	Yes	Yes	No	Probably would prescribe	Would prescribe	Would prescribe	Would prescribe	Probably would prescribe	Probably would prescribe	Probably would prescribe	Serodiscordant homosexual couple	Concerned	Concerned	Very concerned	Somewhat concerned	Somewhat concerned	Concerned	.	Development of HIV resistance	Neutral/Undecided	Probably would prescribe	Neutral/Undecided	Probably would prescribe	.	Checked
50	27	Male	resident	Yes	Yes	Yes	No	Yes	Yes	No	No	Checked	Checked	Checked	Unchecked	Checked	Checked	Unchecked	Unchecked	Yes	No	No	No	Yes	No	No	No	Would prescribe	Probably would prescribe	Would prescribe	Would prescribe	Probably would prescribe	Probably would prescribe	Would prescribe	Serodiscordant heterosexual couple	Concerned	Very concerned	Very concerned	It would prevent me from prescribing PrEP	Concerned	Concerned	.	Development of HIV resistance	Would prescribe	Neutral/Undecided	Neutral/Undecided	Probably would prescribe	.	Checked
51	25	Male	resident	Yes	Yes	Yes	Yes	Yes	No	Yes	No	Checked	Checked	Unchecked	Checked	Checked	Unchecked	Unchecked	Unchecked	No	Yes	No	No	Yes	No	No	No	Would prescribe	Probably would prescribe	Would prescribe	Would prescribe	Would prescribe	Would prescribe	Probably would not prescribe	Female sex worker	Somewhat concerned	It would prevent me from prescribing PrEP	It would prevent me from prescribing PrEP	It would prevent me from prescribing PrEP	Somewhat concerned	It would prevent me from prescribing PrEP	.	Development of HIV resistance	Would prescribe	Probably would not prescribe	Would prescribe	Probably would not prescribe	.	Checked
52	43	Male	attending	Yes	Yes	Yes	Yes	Yes	Yes	No	No	Checked	Checked	Unchecked	Unchecked	Unchecked	Unchecked	Unchecked	Unchecked	No	Yes	No	No	Yes	No	No	No	Neutral/Undecided	would not prescribe	Probably would not prescribe	Neutral/Undecided	would not prescribe	would not prescribe	would not prescribe	999	Somewhat concerned	Concerned	Very concerned	It would prevent me from prescribing PrEP	It would prevent me from prescribing PrEP	Not at all concerned	.	Cost of PrEP	Would prescribe	Neutral/Undecided	Probably would prescribe	Neutral/Undecided	.	Checked
53	56	Male	Other	Yes	Yes	Yes	Yes	Yes	Yes	No	No	Unchecked	Unchecked	Unchecked	Unchecked	Unchecked	Unchecked	Unchecked	Unchecked	No	Yes	No	No	Yes	No	No	No	Would prescribe	Would prescribe	Would prescribe	Would prescribe	Would prescribe	Would prescribe	Would prescribe	999	Not at all concerned	Not at all concerned	It would prevent me from prescribing PrEP	Not at all concerned	Very concerned	Not at all concerned	.	Development of HIV resistance	Would prescribe	Would prescribe	Would prescribe	Would prescribe	.	Checked
54	28	Male	attending	Yes	Yes	Yes	No	Yes	Yes	No	No	Unchecked	Unchecked	Unchecked	Unchecked	Checked	Unchecked	Checked	Checked	No	Yes	No	No	No	Yes	Yes	No	Would prescribe	Probably would prescribe	Neutral/Undecided	Neutral/Undecided	Would prescribe	Would prescribe	Probably would prescribe	MSM with multiple sexual partners, not using condoms	Concerned	Concerned	Very concerned	Somewhat concerned	Concerned	Somewhat concerned	.	Development of HIV resistance	Probably would prescribe	Neutral/Undecided	Neutral/Undecided	Probably would prescribe	Probably would prescribe	Checked
55	35	Male	Other	Yes	Yes	No	No	Yes	Yes	No	No	Checked	Checked	Checked	Unchecked	Unchecked	Unchecked	Unchecked	Unchecked	Yes	No	No	No	No	Yes	No	No	Probably would prescribe	Probably would prescribe	Would prescribe	Would prescribe	Would prescribe	Would prescribe	Neutral/Undecided	Serodiscordant heterosexual couple	Somewhat concerned	Somewhat concerned	Very concerned	Concerned	Somewhat concerned	Somewhat concerned	.	Development of HIV resistance	Probably would prescribe	Neutral/Undecided	Neutral/Undecided	Neutral/Undecided	.	Checked
56	30	Male	Other	Yes	Yes	Yes	Yes	Yes	Yes	No	No	Checked	Checked	Unchecked	Unchecked	Checked	Unchecked	Checked	Unchecked	No	No	Yes	No	Yes	No	No	No	Probably would prescribe	Probably would not prescribe	Would prescribe	Would prescribe	Probably would prescribe	Probably would prescribe	Would prescribe	MSM with multiple sexual partners, not using condoms	Somewhat concerned	Very concerned	Very concerned	Very concerned	It would prevent me from prescribing PrEP	Concerned	.	Development of HIV resistance	Would prescribe	Probably would prescribe	Probably would prescribe	Probably would prescribe	.	Checked
57	25	Female	resident	Yes	Yes	Yes	Yes	Yes	Yes	No	No	Checked	Checked	Checked	Checked	Checked	Checked	Checked	Unchecked	Yes	No	No	No	Yes	No	No	No	Neutral/Undecided	Neutral/Undecided	Would prescribe	Would prescribe	Would prescribe	Would prescribe	would not prescribe	Serodiscordant heterosexual couple	Somewhat concerned	Concerned	It would prevent me from prescribing PrEP	Somewhat concerned	Somewhat concerned	Not at all concerned	.	Development of HIV resistance	Probably would prescribe	Neutral/Undecided	Probably would not prescribe	Neutral/Undecided	.	Checked
58	.	Male	resident	Yes	Yes	Yes	Yes	Yes	No	No	No	Checked	Checked	Checked	Checked	Checked	Checked	Unchecked	Unchecked	No	Yes	No	No	Yes	No	No	No	.	.	.	.	.	.	.	.	.	.	.	.	.	.	.	.	.	.	.	.	.	Unchecked
59	35	Female	generalist	Yes	Yes	Yes	Yes	Yes	Yes	No	No	Checked	Checked	Checked	Checked	Checked	Checked	Checked	Unchecked	No	Yes	No	No	No	Yes	Yes	No	Would prescribe	Probably would not prescribe	Would prescribe	Would prescribe	Would prescribe	Would prescribe	Probably would prescribe	999	Concerned	Very concerned	Concerned	Very concerned	Somewhat concerned	Somewhat concerned	.	.	Probably would prescribe	Probably would prescribe	Probably would prescribe	Probably would prescribe	.	Unchecked
60	39	Male	attending	Yes	Yes	Yes	Yes	Yes	Yes	No	No	Checked	Checked	Checked	Unchecked	Unchecked	Unchecked	Unchecked	Unchecked	No	No	Yes	No	Yes	No	No	No	Would prescribe	Would prescribe	Would prescribe	Would prescribe	Would prescribe	Would prescribe	Would prescribe	Female sex worker	Concerned	Concerned	Concerned	Concerned	Concerned	Concerned	.	Development of HIV resistance	Would prescribe	Would prescribe	Would prescribe	Would prescribe	.	Unchecked
61	37	Female	generalist	Yes	Yes	Yes	No	Yes	Yes	No	No	Checked	Checked	Checked	Checked	Checked	Checked	Unchecked	Checked	No	Yes	No	No	No	Yes	No	No	would not prescribe	would not prescribe	would not prescribe	would not prescribe	would not prescribe	would not prescribe	would not prescribe	999	.	.	.	.	.	.	.	Potential increase in high-risk behavior	.	.	.	.	.	Unchecked
62	58	Male	generalist	Yes	Yes	Yes	Yes	Yes	Yes	No	No	Checked	Checked	Checked	Checked	Checked	Checked	Checked	Unchecked	No	No	No	Yes	No	Yes	Yes	No	Would prescribe	Would prescribe	Would prescribe	Probably would prescribe	Would prescribe	Would prescribe	Probably would prescribe	999	.	.	.	.	.	.	.	.	Would prescribe	Would prescribe	.	.	.	Checked
63	72	Male	attending	Yes	Yes	Yes	Yes	Yes	Yes	No	No	Checked	Checked	Checked	Unchecked	Unchecked	Checked	Checked	Unchecked	No	Yes	No	No	Yes	No	No	No	would not prescribe	would not prescribe	would not prescribe	would not prescribe	would not prescribe	would not prescribe	would not prescribe	.	.	.	.	.	.	.	.	.	.	.	.	.	.	Checked
64	39	Female	.	Yes	Yes	Yes	No	Yes	Yes	No	No	Checked	Unchecked	Checked	Checked	Checked	Unchecked	Unchecked	Unchecked	Yes	No	No	No	Yes	No	No	No	Would prescribe	.	.	.	.	.	.	.	.	.	.	.	.	.	.	.	.	.	.	.	.	Checked
65	24	Male	resident	Yes	Yes	No	No	No	Yes	No	No	Checked	Checked	Checked	Checked	Checked	Checked	Unchecked	Unchecked	No	Yes	No	No	Yes	No	No	No	Would prescribe	Probably would prescribe	would not prescribe	would not prescribe	Neutral/Undecided	Neutral/Undecided	Neutral/Undecided	MSM with multiple sexual partners, not using condoms	Somewhat concerned	Concerned	Very concerned	Concerned	Very concerned	Not at all concerned	.	Development of HIV resistance	Would prescribe	Would prescribe	Would prescribe	Would prescribe	Would prescribe	Unchecked
66	31	Female	Other	Yes	Yes	Yes	No	Yes	Yes	No	No	Checked	Checked	Checked	Checked	Checked	Checked	Unchecked	Unchecked	No	Yes	No	No	Yes	No	No	No	Probably would prescribe	Probably would prescribe	Would prescribe	Would prescribe	Probably would prescribe	Probably would prescribe	Neutral/Undecided	999	Concerned	It would prevent me from prescribing PrEP	It would prevent me from prescribing PrEP	Very concerned	Concerned	Concerned	.	Development of HIV resistance	Probably would prescribe	Probably would prescribe	Probably would prescribe	Probably would prescribe	.	Checked
67	50	Female	Other	Yes	Yes	Yes	Yes	Yes	Yes	No	No	Checked	Checked	Checked	Checked	Checked	Checked	Unchecked	Unchecked	No	Yes	No	No	Yes	No	No	No	.	.	.	.	.	.	.	Serodiscordant heterosexual couple	.	.	.	.	.	.	.	.	.	.	.	.	.	Checked
68	50	Male	Other	Yes	Yes	Yes	No	Yes	Yes	No	No	Unchecked	Unchecked	Unchecked	Unchecked	Checked	Unchecked	Unchecked	Unchecked	No	Yes	No	No	Yes	No	No	No	would not prescribe	Would prescribe	would not prescribe	would not prescribe	would not prescribe	Would prescribe	would not prescribe	.	.	.	.	.	.	.	.	.	.	.	.	.	.	Checked
69	53	Male	attending	Yes	Yes	Yes	Yes	Yes	Yes	No	No	Checked	Checked	Unchecked	Checked	Unchecked	Unchecked	Checked	Unchecked	No	No	Yes	No	Yes	No	No	No	Would prescribe	.	Would prescribe	Would prescribe	Would prescribe	Probably would prescribe	Would prescribe	MSM with multiple sexual partners, not using condoms	Concerned	It would prevent me from prescribing PrEP	Very concerned	Very concerned	Very concerned	Very concerned	.	Potential increase in high-risk behavior	Probably would prescribe	Probably would prescribe	Probably would prescribe	Probably would prescribe	.	Checked
70	67	Male	.	Yes	Yes	Yes	Yes	Yes	No	No	No	Checked	Checked	Checked	Checked	Checked	Checked	Checked	Unchecked	Yes	No	No	No	Yes	No	No	No	Neutral/Undecided	Neutral/Undecided	Neutral/Undecided	Neutral/Undecided	Neutral/Undecided	Neutral/Undecided	Neutral/Undecided	.	Concerned	Concerned	Concerned	.	.	.	.	.	Neutral/Undecided	Neutral/Undecided	Neutral/Undecided	Neutral/Undecided	Neutral/Undecided	Checked
71	34	Female	attending	Yes	Yes	Yes	Yes	Yes	Yes	No	No	Checked	Checked	Checked	Unchecked	Checked	Checked	Unchecked	Unchecked	No	No	No	Yes	No	Yes	Yes	Yes	Would prescribe	Would prescribe	Probably would not prescribe	Probably would not prescribe	Would prescribe	Would prescribe	Would prescribe	MSM with multiple sexual partners, not using condoms	.	.	.	.	.	.	.	Potential increase in high-risk behavior	Would prescribe	Probably would not prescribe	Probably would not prescribe	Would prescribe	.	Checked
72	38	Male	Other	Yes	Yes	Yes	No	Yes	Yes	No	No	Checked	Unchecked	Checked	Unchecked	Checked	Unchecked	Unchecked	Unchecked	No	Yes	No	No	Yes	No	No	No	Would prescribe	Probably would not prescribe	Would prescribe	Would prescribe	Probably would prescribe	Probably would prescribe	Would prescribe	MSM with multiple sexual partners, not using condoms	Concerned	Very concerned	Very concerned	Concerned	Concerned	Somewhat concerned	.	Potential increase in high-risk behavior	Probably would prescribe	Probably would prescribe	Probably would not prescribe	Probably would prescribe	.	Checked
73	36	Male	Other	Yes	Yes	Yes	Yes	Yes	No	Yes	No	Checked	Checked	Checked	Unchecked	Checked	Unchecked	Unchecked	Unchecked	No	Yes	No	No	Yes	No	No	No	Probably would prescribe	Probably would not prescribe	Would prescribe	Would prescribe	Would prescribe	Would prescribe	Neutral/Undecided	999	Not at all concerned	Somewhat concerned	Somewhat concerned	Somewhat concerned	Concerned	Concerned	.	.	Would prescribe	Would prescribe	Probably would prescribe	Neutral/Undecided	.	Checked
74	47	Female	attending	Yes	Yes	Yes	No	Yes	No	Yes	No	Checked	Checked	Unchecked	Unchecked	Checked	Unchecked	Checked	Unchecked	Yes	No	No	No	No	No	No	No	Would prescribe	Would prescribe	Would prescribe	Would prescribe	Would prescribe	Would prescribe	Would prescribe	.	Somewhat concerned	It would prevent me from prescribing PrEP	Very concerned	Not at all concerned	Somewhat concerned	Very concerned	.	.	.	.	.	.	.	Checked
75	56	Male	attending	Yes	Yes	Yes	Yes	Yes	No	Yes	No	Unchecked	Unchecked	Unchecked	Checked	Checked	Unchecked	Unchecked	Unchecked	No	Yes	No	No	Yes	No	No	No	Would prescribe	Probably would prescribe	Would prescribe	Would prescribe	Would prescribe	Would prescribe	Would prescribe	.	.	.	.	.	.	.	.	.	.	.	.	.	.	Unchecked
76	58	Male	Other	Yes	Yes	Yes	Yes	Yes	Yes	No	No	Checked	Checked	Checked	Checked	Checked	Checked	Unchecked	Unchecked	Yes	No	No	No	Yes	No	No	No	.	.	.	.	.	.	.	Serodiscordant homosexual couple	Somewhat concerned	Somewhat concerned	Somewhat concerned	.	.	Somewhat concerned	.	Requirement for frequent follow up and testing	Would prescribe	Probably would prescribe	Would prescribe	Would prescribe	.	Checked
77	44	Male	attending	Yes	Yes	Yes	No	Yes	Yes	No	No	Unchecked	Unchecked	Unchecked	Checked	Checked	Unchecked	Checked	Unchecked	No	Yes	No	No	Yes	No	No	No	Would prescribe	Probably would prescribe	Would prescribe	Would prescribe	Would prescribe	Would prescribe	Probably would prescribe	MSM with multiple sexual partners, not using condoms	Concerned	Very concerned	Very concerned	Not at all concerned	Somewhat concerned	Not at all concerned	.	Development of HIV resistance	Neutral/Undecided	Neutral/Undecided	Probably would prescribe	Would prescribe	.	Checked
78	46	Male	attending	Yes	Yes	Yes	No	Yes	Yes	No	No	Checked	Checked	Checked	Unchecked	Checked	Checked	Unchecked	Unchecked	Yes	No	No	No	Yes	No	No	No	Would prescribe	Would prescribe	Would prescribe	Would prescribe	Would prescribe	Would prescribe	Would prescribe	MSM with multiple sexual partners, not using condoms	Very concerned	Somewhat concerned	Very concerned	Not at all concerned	Not at all concerned	Concerned	.	Potential side effects or toxicity of PrEP	Neutral/Undecided	Would prescribe	Would prescribe	Would prescribe	.	Checked
79	40	Female	Other	Yes	Yes	No	No	Yes	Yes	No	No	Checked	Checked	Checked	Checked	Checked	Checked	Unchecked	Unchecked	Yes	No	No	No	Yes	No	No	No	Probably would prescribe	Probably would not prescribe	Probably would prescribe	Probably would prescribe	Probably would prescribe	Probably would prescribe	would not prescribe	Female sex worker	.	Concerned	Very concerned	.	Concerned	.	.	Development of HIV resistance	Probably would prescribe	Probably would prescribe	Probably would prescribe	Probably would prescribe	.	Checked
80	42	Female	attending	Yes	Yes	No	No	Yes	Yes	No	No	Checked	Checked	Unchecked	Unchecked	Checked	Unchecked	Checked	Unchecked	No	Yes	No	No	Yes	No	No	No	would not prescribe	would not prescribe	would not prescribe	would not prescribe	would not prescribe	would not prescribe	would not prescribe	.	Concerned	Concerned	Concerned	Concerned	Concerned	Concerned	Not at all concerned	Potential increase in high-risk behavior	.	.	.	.	.	Unchecked
81	42	Male	generalist	Yes	Yes	Yes	Yes	Yes	Yes	No	No	Checked	Checked	Checked	Checked	Checked	Checked	Unchecked	Unchecked	No	No	Yes	No	Yes	No	No	No	would not prescribe	would not prescribe	Neutral/Undecided	Neutral/Undecided	would not prescribe	would not prescribe	would not prescribe	Serodiscordant heterosexual couple	Concerned	Concerned	Very concerned	Not at all concerned	Not at all concerned	Not at all concerned	.	Development of HIV resistance	Probably would prescribe	Neutral/Undecided	Neutral/Undecided	Neutral/Undecided	.	Unchecked
82	29	Female	resident	Yes	Yes	Yes	Yes	Yes	Yes	No	No	Checked	Checked	Checked	Checked	Checked	Unchecked	Checked	Unchecked	No	No	Yes	No	No	Yes	Yes	No	Probably would prescribe	Neutral/Undecided	Probably would prescribe	Probably would prescribe	Probably would prescribe	Probably would prescribe	Neutral/Undecided	Serodiscordant heterosexual couple	Somewhat concerned	Very concerned	Concerned	Somewhat concerned	Somewhat concerned	Very concerned	.	Potential increase in high-risk behavior	Probably would prescribe	Probably would prescribe	Probably would prescribe	Probably would prescribe	.	Checked
83	38	Female	Other	Yes	Yes	Yes	Yes	Yes	Yes	No	No	Checked	Checked	Checked	Checked	Checked	Unchecked	Unchecked	Unchecked	No	No	No	Yes	No	Yes	Yes	No	would not prescribe	would not prescribe	Would prescribe	Would prescribe	would not prescribe	would not prescribe	would not prescribe	Serodiscordant heterosexual couple	Not at all concerned	Concerned	Somewhat concerned	Very concerned	Concerned	Somewhat concerned	.	Potential increase in high-risk behavior	Would prescribe	Would prescribe	Would prescribe	Would prescribe	.	Unchecked
84	45	Male	generalist	Yes	Yes	Yes	Yes	Yes	Yes	No	No	Checked	Checked	Checked	Checked	Checked	Unchecked	Checked	Unchecked	No	No	No	Yes	No	Yes	Yes	No	Probably would prescribe	would not prescribe	Would prescribe	Probably would prescribe	Probably would prescribe	Probably would prescribe	Probably would prescribe	999	Very concerned	It would prevent me from prescribing PrEP	Somewhat concerned	It would prevent me from prescribing PrEP	It would prevent me from prescribing PrEP	It would prevent me from prescribing PrEP	.	.	Probably would prescribe	Neutral/Undecided	Neutral/Undecided	Probably would prescribe	.	Checked
85	25	Male	resident	Yes	Yes	Yes	Yes	Yes	Yes	No	No	Checked	Checked	Checked	Checked	Checked	Checked	Checked	Unchecked	No	Yes	No	No	No	No	No	No	.	.	.	.	.	.	.	.	.	.	.	.	.	.	.	.	Would prescribe	Would prescribe	Would prescribe	Would prescribe	.	Checked
86	26	Male	resident	Yes	Yes	Yes	No	Yes	Yes	No	No	Checked	Checked	Checked	Checked	Unchecked	Unchecked	Unchecked	Unchecked	No	Yes	No	No	Yes	No	No	No	Would prescribe	Would prescribe	Would prescribe	Would prescribe	Would prescribe	Would prescribe	Would prescribe	MSM with multiple sexual partners, not using condoms	Very concerned	Very concerned	Very concerned	Not at all concerned	Somewhat concerned	Concerned	.	Potential increase in high-risk behavior	Probably would not prescribe	Probably would not prescribe	Neutral/Undecided	Would prescribe	.	Checked
87	29	Female	resident	Yes	Yes	Yes	Yes	Yes	Yes	No	No	Checked	Checked	Unchecked	Checked	Checked	Unchecked	Checked	Unchecked	No	No	Yes	No	Yes	No	No	No	Probably would prescribe	Neutral/Undecided	Would prescribe	Would prescribe	Would prescribe	Would prescribe	Would prescribe	999	Very concerned	Concerned	Very concerned	Concerned	Concerned	.	.	Development of HIV resistance	Neutral/Undecided	Neutral/Undecided	Neutral/Undecided	Neutral/Undecided	.	Checked
999=not applicable
. = missing
[truncated: 5 more columns]
